# Supplementary material for: Impact of antibiotics on gut microbiome composition and resistome in the first years of life in low- to middle-income countries: A systematic review
Source: PLoS Med. 2023 Jun 27;20(6):e1004235. doi: 10.1371/journal.pmed.1004235 (PMC10298773; doi:10.1371/journal.pmed.1004235)
Supplement: S1 Table — (XLSX) [file pmed.1004235.s006.xlsx]

## Sheet: medline
Ovid MEDLINE(R) ALL <1946 to January 28, 2023>
Search history sorted by search number ascending
#	Searches	Results	Type
1	Developing Countries/ or (low* income* adj3 (countr* or nation* or economy or economies)).tw,kf. or (middle income* adj3 (countr* or nation* or economy or economies)).tw,kf. or (low* middle adj3 (countr* or nation* or economy or economies)).tw,kf. or (LMIC or LMICs).tw,kf. or ((LIC or LICs) adj3 (countr* or nation* or economy or economies)).tw,kf. or "transition* countr*".tw,kf. or ((underserved …	8597957	Advanced
2	exp "gastrointestinal microbiome"/ or exp Metagenomics/ or exp RNA, Ribosomal, 16S/ or (((gut or gastrointestinal or gastric) adj3 (microbiome* or microbiota* or health or flora or microflora or microbial)) or bacterial-flora or Enteric-Bacteria or (metagenom* or resistom* or 16S)).ti,ab,kf.	183120	Advanced
3	exp child/ or "Child, preschool"/ or Infant/ or "Infant, newborn"/ or "Infant, low birth weight"/ or "Infant, small for gestational age"/ or "Infant, very low birth weight"/ or "Infant, postmature"/ or "Infant, premature"/ or Minors/ or "Child hospitalized"/ or "Child institutionalized"/ or "Disabled children"/ or Pediatrics/ or (child* or infan* or neonatal).ti,ab,kf.	3393645	Advanced
4	exp Anti-Bacterial Agents/	804822	Advanced
5	(anti-bacterial* or antibiotic* or anti-biotic* or antibacterial* or antimicrob* or anti-microb*).ti,ab,kf.	630896	Advanced
6	4 or 5	1122110	Advanced
	1 and 2 and 3 and 6	1032

## Sheet: Scopus
Scopus Searches (29 January, 2023)
( "developing country" OR "low income country" OR "middle income country" OR "low income economy" OR "middle income country" OR "low middle country" OR lmic OR lmics OR lic OR lics OR "transition country" OR "underserved country" OR "deprived OR poor country OR countries OR nation OR economy or economies" OR "Developing OR underdeveloped OR underdeveloped OR less developed OR third world country …	1,121,713 document results
( "gastrointestinal microbiome" OR "gut microbiome" OR "gastrointestinal microbiota" OR gastric OR microbiome OR microbiota OR "gut flora" OR microflora OR microbial OR "bacterial flora" OR "Enteric Bacteria" ) AND ( metagenome OR resistome OR antibiotic resistome OR 16s OR metagenomics )	266,560 document results
( child OR child OR preschool OR infant OR newborn OR "small for gestational age" OR pediatrics OR neonatal )	9,294,149 document results
( antibacterial OR antibiotic OR anti-biotic OR anti-bacterial OR antimicrobial OR anti-microbe OR "Anti-Bacterial Agents" )	3,090,613 document results
( ( "developing country" OR "low income country" OR "middle income country" OR "low income economy" OR "middle income country" OR "low middle country" OR lmic OR lmics OR lic OR lics OR "transition country" OR "underserved country" OR "deprived OR poor country OR countries OR nation OR economy or economies" OR "Developing OR underdeveloped OR underdeveloped OR less developed OR third world countr…	2,537 document results
( ( "developing country" OR "low income country" OR "middle income country" OR "low income economy" OR "middle income country" OR "low middle country" OR lmic OR lmics OR lic OR lics OR "transition country" OR "underserved country" OR "deprived OR poor country OR countries OR nation OR economy or economies" OR "Developing OR underdeveloped OR underdeveloped OR less developed OR third world countr…	1,456 document results

## Sheet: SciELO
SciELO Search (29 January, 2023)
	Expression: #5 AND #4 AND #3 AND #2 AND #1	0
	Filters:
#5	Expression: ( antibacterial ) OR (Anti-Bacterial Agents ) OR (anti-microbe ) OR (antimicrobial) OR (antibiotic)	10.973
	Filters:
#4	Expression: (metagenome) OR (16S) OR (metagenomics) OR (resistome)	1.246
	Filters:
#3	Expression: ( child ) OR (neonatal) OR (paediatrics) OR (small for gestational age) OR (children) OR (preschool) OR (infant)	65.454
	Filters:
#2	Expression: ( gastrointestinal microbiome ) OR (gut microbiome ) OR (gastrointestinal microbiota ) OR (gastric microbiome ) OR (gastric microbiota) OR (gut flora ) OR (microbial flora) OR (Enteric Bacteria) OR (bacterial flora) OR (gut microbiota)	761
	Filters:
#1	Expression: (developing country ) OR (LMIC) OR (low income country) OR (middle income country) OR (low income economy) OR (LIC) OR (underserved country) OR (third world country) OR (underdeveloped country) OR (less developed country) OR (transition country) OR (deprived country) OR (poor country)	1643
	Filters:

## Sheet: WHO
	WHO Global Index Medicus (29 January, 2023)
tw:((tw:(developing country)) OR (tw:(lmic)) OR (tw:(low income country)) OR (tw:(middle income country)) OR (tw:(underserved country)) OR (tw:(low income economy )) OR (tw:(middle income economy)) OR (tw:(less developed country)) OR (tw:(third world country )) OR (tw:(transition country)) OR (tw:(deprived country)) OR (tw:(poor country)))	7.679
(tw:(gastrointestinal microbiome)) OR (tw:(gut microbiome)) OR (tw:(Enteric Bacteria)) OR (tw:(bacterial flora)) OR (tw:(enteric flora)) OR (tw:(gut microbiota)) OR (tw:(microbiome)) OR (tw:(microbiota)) OR (tw:(microflora)) OR (tw:(gastric flora)) OR (tw:(gut flora))	6.214
(tw:(child)) OR (tw:(preschool)) OR (tw:(neonate)) OR (tw:(infant)) OR (tw:(pediatrics )) OR (tw:(newborn)) OR (tw:(neonatal )) OR (tw:(small for gestational age))	280.428
tw:((tw:(anti-bacterial)) OR (tw:(antibiotic)) OR (tw:(antibiotic agent)) OR (tw:(antimicrobial)) OR (tw:(antibacterial)) OR (tw:(anti-microb)))	53.208
tw:(tw:((tw:(tw:((tw:(developing country)) OR (tw:(lmic)) OR (tw:(low income country)) OR (tw:(middle income country)) OR (tw:(underserved country)) OR (tw:(low income economy )) OR (tw:(middle income economy)) OR (tw:(less developed country)) OR (tw:(third world country )) OR (tw:(transition country)) OR (tw:(deprived country)) OR (tw:(poor country))))) AND (tw:((tw:(gastrointestinal microbiome)…	6

## Sheet: embase
Database:
Embase Classic+Embase <1947 to 2023 January 28>
#	Query	Results from 28 Jan 2023
1	((developing country/ or low income country/ or middle income country/ or (low* income* adj3 (countr* or nation* or economy or economies)).tw,kw. or (middle income* adj3 (countr* or nation* or economy or economies)).tw,kw. or (low* middle adj3 (countr* or nation* or economy or economies)).tw,kw. or (LMIC or LMICs).tw,kw. or ((LIC or LICs) adj3 (countr* or nation* or economy or economies)).tw,kw. …	12078102
2	(((gut or gastrointestinal or gastric) adj3 (microbiome* or microbiota* or health or flora or microflora or microbial)) or bacterial-flora or Enteric-Bacteria).ti,ab,kf.	84162
3	child/ or infant/ or preschool child/ or toddler/ or (child* or infan* or neonatal).ti,ab,kf.	3877625
4	exp antibiotic agent/	1841301
5	(anti-bacterial* or antibiotic* or anti-biotic* or antibacterial* or antimicrob* or anti-microb*).ti,ab,kf.	869743
6	exp metagenome/ or exp metagenomics/	30518
7	exp antibiotic resistome/	1350
8	exp RNA 16S/ or exp DNA 16S/	101642
9	(metagenom* or resistom* or 16S).ti,ab,kf.	126330
10	4 or 5	2180220
11	2 or 6 or 7 or 8 or 9	216600
12	1 and 3 and 10 and 11	1875

## Sheet: Database_study_numbers
medline	1032
embase	1875
SciELO	0
Scopus	1456
WHO	6
total	4369
