# Supplementary material for: Impact of antibiotics on gut microbiome composition and resistome in the first years of life in low- to middle-income countries: A systematic review
Source: PLoS Med. 2023 Jun 27;20(6):e1004235. doi: 10.1371/journal.pmed.1004235 (PMC10298773; doi:10.1371/journal.pmed.1004235)
Supplement: S2 Table — (XLSX) [file pmed.1004235.s007.xlsx]

## Sheet: EMBASE year limit
Database:
Embase Classic+Embase <1947 to 2022 August 24>
#	Query	Results from 25 Aug 2022
1	exp microbiome/	29132
2	(((gut or gastrointestinal or gastric) adj3 (microbiome* or microbiota* or health or flora or microflora or microbial)) or bacterial-flora or Enteric-Bacteria).ti,ab,kf.	76612
3	child/ or infant/ or preschool child/ or toddler/ or (child* or infan* or neonatal).ti,ab,kf.	3777995
4	exp antibiotic agent/	1792092
5	(anti-bacterial* or antibiotic* or anti-biotic* or antibacterial* or antimicrob* or anti-microb*).ti,ab,kf.	835151
6	exp metagenome/ or exp metagenomics/	27495
7	exp antibiotic resistome/	1094
8	exp RNA 16S/ or exp DNA 16S/	95247
9	(metagenom* or resistom* or 16S).ti,ab,kf.	118264
10	1 or 2 or 6 or 7 or 8 or 9	214638
11	4 or 5	2117832
12	3 and 10 and 11	4660
13	limit 12 to yr="2021 -Current"	1030
exp microbiome/
(((gut or gastrointestinal or gastric) adj3 (microbiome* or microbiota* or health or flora or microflora or microbial)) or bacterial-flora or Enteric-Bacteria).ti,ab,kf.
child/ or infant/ or preschool child/ or toddler/ or (child* or infan* or neonatal).ti,ab,kf.
exp antibiotic agent/
(anti-bacterial* or antibiotic* or anti-biotic* or antibacterial* or antimicrob* or anti-microb*).ti,ab,kf.
exp metagenome/ or exp metagenomics/
exp antibiotic resistome/
exp RNA 16S/ or exp DNA 16S/
(metagenom* or resistom* or 16S).ti,ab,kf.
1 or 2 or 6 or 7 or 8 or 9
4 or 5
3 and 10 and 11
limit 12 to yr="2021 -Current"
https://ovidsp.ovid.com/ovidweb.cgi?T=JS&NEWS=N&PAGE=main&SHAREDSEARCHID=1TDODbkNzzmEbfRVmJMtR15N1pYYwx31mazGGO1JiI6Kd3XJbJkafa94JV3OPTiNB

## Sheet: MEDLINE limit year
Link:
Click to run search
The above Jumpstart will only work for users who have access to this specific database.
Database:
Ovid MEDLINE(R) ALL <1946 to August 24, 2022>
#	Query	Results from 25 Aug 2022
1	exp "gastrointestinal microbiome"/ or exp Metagenomics/ or exp RNA, Ribosomal, 16S/ or (((gut or gastrointestinal or gastric) adj3 (microbiome* or microbiota* or health or flora or microflora or microbial)) or bacterial-flora or Enteric-Bacteria or (metagenom* or resistom* or 16S)).ti,ab,kf.	172786
2	exp child/ or "Child, preschool"/ or Infant/ or "Infant, newborn"/ or "Infant, low birth weight"/ or "Infant, small for gestational age"/ or "Infant, very low birth weight"/ or "Infant, postmature"/ or "Infant, premature"/ or Minors/ or "Child hospitalized"/ or "Child institutionalized"/ or "Disabled children"/ or Pediatrics/ or (child* or infan* or neonatal).ti,ab,kf.	3339333
3	exp Anti-Bacterial Agents/	792785
4	(anti-bacterial* or antibiotic* or anti-biotic* or antibacterial* or antimicrob* or anti-microb*).ti,ab,kf.	608976
5	3 or 4	1096744
6	1 and 2 and 5	2610
7	limit 6 to yr="2021 -Current"	519
exp "gastrointestinal microbiome"/ or exp Metagenomics/ or exp RNA, Ribosomal, 16S/ or (((gut or gastrointestinal or gastric) adj3 (microbiome* or microbiota* or health or flora or microflora or microbial)) or bacterial-flora or Enteric-Bacteria or (metagenom* or resistom* or 16S)).ti,ab,kf.
exp child/ or "Child, preschool"/ or Infant/ or "Infant, newborn"/ or "Infant, low birth weight"/ or "Infant, small for gestational age"/ or "Infant, very low birth weight"/ or "Infant, postmature"/ or "Infant, premature"/ or Minors/ or "Child hospitalized"/ or "Child institutionalized"/ or "Disabled children"/ or Pediatrics/ or (child* or infan* or neonatal).ti,ab,kf.
exp Anti-Bacterial Agents/
(anti-bacterial* or antibiotic* or anti-biotic* or antibacterial* or antimicrob* or anti-microb*).ti,ab,kf.
3 or 4
1 and 2 and 5
limit 6 to yr="2021 -Current"
https://ovidsp.ovid.com/ovidweb.cgi?T=JS&NEWS=N&PAGE=main&SHAREDSEARCHID=2HmMquM2Vj83m0mwo5SEf3uNN65DWZ78f5wnfydEhvJUG2RVxwywBsRmjLyFj6VtI

## Sheet: PRISMA
EMBASE	1030
MEDLINE	519
