# Supplementary material for: Impact of antibiotics on gut microbiome composition and resistome in the first years of life in low- to middle-income countries: A systematic review
Source: PLoS Med. 2023 Jun 27;20(6):e1004235. doi: 10.1371/journal.pmed.1004235 (PMC10298773; doi:10.1371/journal.pmed.1004235)
Supplement: S3 Table — (XLSX) [file pmed.1004235.s008.xlsx]

## Sheet: Sheet1
Section/topic	#	Checklist item	Location(s) Reported
INFORMATION SOURCES AND METHODS
Database name	1	Name each individual database searched, stating the platform for each.	Methods section (Search strategy 2nd paragraph)
Interface	2	State the platform for each database searched.
Multi-database searching	2	If databases were searched simultaneously on a single platform, state the name of the platform, listing all of the databases searched.	Methods section (Search strategy 2nd paragraph)
Study registries	3	List any study registries searched.	n/a
Online resources	4	List web search engines, specific web sites, conference proceedings, or other resource searched.
Online resources and browsing	4	Describe any online or print source purposefully searched or browsed (e.g., tables of contents, print conference proceedings, web sites), and how this was done.	Methods section (Search strategy 3rd paragraph), we searched the studies included in the McDonell review, that reported a component our systematic review for our LMIC vs HIC comparisons.
Citation searching	5	Indicate whether cited references or citing references were examined, and describe any methods used for locating cited/citing references (e.g., browsing reference lists, using a citation index, setting up email alerts for references citing included studies).	n/a
Contacts	6	Indicate whether additional studies or data were sought by contacting authors, experts, manufacturers, or others.	n/a
Other methods	7	Describe any additional information sources or search methods used.	n/a
SEARCH STRATEGIES
Full search strategies	8	Include the search strategies for each database and information source, copied and pasted exactly as run.	Methods section (Search strategy 2nd paragraph)
Limits and restrictions	9	Specify that no limits were used, or describe any limits or restrictions applied to a search (e.g., date or time period, language, study design) and provide justification for their use.	Methods section (Search strategy 3rd paragraph)
Search filters	10	Indicate whether published search filters were used (as originally designed or modified), and if so, cite the filter(s) used.	n/a
Prior work	11	Indicate when search strategies from other literature reviews were adapted or reused for a substantive part or all of the search, citing the previous review(s).	Methods section (Search strategy 3rd paragraph) for the LMIC vs HIC comparison from McDonell
Updates	12	Report the methods used to update the search(es) (e.g., rerunning searches, email alerts).	Methods section (Search strategy)
Dates of searches	13	For each search strategy, provide the date when the last search occurred.	Methods section (Search Strategy second paragraph)
PEER REVIEW
Peer review	14	Describe any search peer review process.	Methods section (Data extraction and quality assesement 1st paragraph), screening was performed by 2 co-athours blindly. Disagreements were settled by a 3rd co-author
MANAGING RECORDS
Total Records	15	Document the total number of records identified from each database and other information sources.	Results section 1st paragraph
Deduplication	16	Describe the processes and any software used to deduplicate records from multiple database searches and other information sources.	Methods section (Data extraction and quality assesement 1st paragraph), Rayyan was the software used
PRISMA-S: An Extension to the PRISMA Statement for Reporting Literature Searches in Systematic Reviews
Rethlefsen ML, Kirtley S, Waffenschmidt S, Ayala AP, Moher D, Page MJ, Koffel JB, PRISMA-S Group.
Last updated February 27, 2020.
